# Supplementary material for: Optimal Branch Bending Angle for Korla Fragrant Pear: A Multi-Trait Physiological Trade-Off Framework
Source: Plants (Basel). 2026 Jan 22;15(2):339. doi: 10.3390/plants15020339 (PMC12845164; doi:10.3390/plants15020339)
Supplement: Supplementary file 1 [file plants-15-00339-s001.zip]

Archive with 1 entries (1 files):
- plants-4090649-supplementary.pdf
